# Supplementary material for: Motor Imagery for Severely Motor-Impaired Patients: Evidence for Brain-Computer Interfacing as Superior Control Solution
Source: PLoS One. 2014 Aug 27;9(8):e104854. doi: 10.1371/journal.pone.0104854 (PMC4146550; doi:10.1371/journal.pone.0104854)
Supplement: Text S2 — Discussion of the performance of patient 4 in the FreeMode. (TXT) [file pone.0104854.s005.txt]

Although patient 4 was the best-performing subject in the CopyTask, we were not able to show that patient 4 gained reliable control during the FreeMode. This section discussed some potential reasons in more detail.

Although being unlikely, it may still be possible that patient 4 had (at least partial) control over the BCI and we were simply not able to identify this control during FreeMode. Numerous actions in the FreeMode gaming phase of patient 4 seemed inappropriate to us, but we cannot exclude that he was willing to do these actions. This “identification problem” can only occur in situations, when the BCI user has no other means of reliable communication: the only statement we could assess from patient 4 was, that a number of actions in the FreeMode phase were not intended. We thus assume that the control was insufficient and BCI accuracy dropped with the transition from the CopyTask to the FreeMode.

Fatigue can be expected to accumulate over the course of a session. It should be stressed that for patients in such a severe condition as patient 4, every type of communication might be exhausting. Due to muscle fatigue, conventional AT (button press) may even be more tiring than communication through BCI. Several short periods of sleep (detected through visual inspection of the patient) had been present
even during the online CopyTask blocks, and parts of the FreeMode phase might have taken place while
he was not focused or even asleep. In CopyTask blocks, the failure of full experimental blocks could
typically be avoided by longer breaks between runs, or by interruption of a block and its repetition at a later moment. As the FreeMode runs were recorded at the end of a session, and as the amount of recorded data was highly limited, the strategy of longer breaks and repetitions would have been neither practical nor effective for the patient during the FreeMode.

The presence of a Bereitschaftspotential (BP) could indicate if the user was not asleep/fatigue, but instead preparing to execute commands. For healthy users, the BP is known to precede self-initiated motor actions [65], be it executed or imagined ones. In a post-hoc analysis of the EEG data of patient 4, we thus looked for BP activity. If it was detectable, it could serve to distinguish effortful, but unsuccessful trials from trials, where the user did not even prepare for or even attempt to execute a command. Despite the slow trial timing, the BP was neither present in the EEG recording of the successful CopyTask of patient 4, nor during the FreeMode. Thus, the BP could not provide further insights into the mental state of patient 4 during the FreeMode. Given the currently available data, it seems not possible to validate the hypothesis of attention problems and fatigue in a data-driven approach.

Compared to the CopyTask mode, the mental workload is probably higher in self-initiated gaming and might have been too high for patient 4. To check this, we have tested the FreeMode ability separately during two additional video-taped sessions without EEG. Here the patient played a physical Connect-4 game against a caregiver. While the caregiver would indicate the current column for several (∼ 13) seconds, patient 4 had the option to communicate his intent to place a coin by pressing the button. The analysis of the obtained video material is difficult, as the true labels of intended decisions are again not known. Partially, reaction times were very long (and obvious target columns were missed), partially seemingly good decisions were communicated within 5-10 s. As patient 4 revealed both, reasonable and very unreasonable selections given the current game situation, no clear result could be obtained from the analysis of the video material. But we can state that the physical control (with AT) of the game was on a similar level than the BCI-controlled game in FreeMode.

Patient 4 may have a reduced ability for initiating an action without an external cue or request, while executing a given “command” in the CopyTask did not impose a problem. Self-initiated action is known to be impaired in patients with lesions to the anterior cingulate cortex [66]. Problems with self-initiating behavior are supported by his neurologist and by reports from his caregivers. The latter can - at some times - get answers from patient 4, but they report, that he would not start a request or communication himself.
In an alternative theory, [40] stated that patients in completely locked-in condition may lose the ability of goal directed behavior. This theory is independent of any fronto-lateral lesion but it is based on the lack of communication for a long time. Due to his weak but surely existing residual communication ability, this theory might however not directly be applicable for patient 4.
